# Supplementary material for: Invaders, natives and their enemies: distribution patterns of amphipods and their microsporidian parasites in the Ruhr Metropolis, Germany
Source: Parasit Vectors. 2015 Aug 13;8:419. doi: 10.1186/s13071-015-1036-6 (PMC4534018; doi:10.1186/s13071-015-1036-6)
Supplement: Additional file 3: — Haplotypes of amphipod species and accession numbers. (XLSX 12 kb) [file 13071_2015_1036_MOESM3_ESM.xlsx]

## Sheet: Tabelle1
Additional file 3. Haplotypes of amphipod species and accession numbers.
Species	Haplotype	GenBank Acc.	N	Specimens
G. pulex clade C	1	KT075256	33	S05_Gp_C_12; S04_Gp_C_03; S08_Gp_C_11; S07_Gp_C_10; S08_Gp_C_08; S08_Gp_C_10; S05_Gp_C_15; S04_Gp_C_04; S05_Gp_C_14; S01_Gp_C_07; S08_Gp_C_02; S12_Gp_C_08; S12_Gp_C_14; S01_Gp_C_01; S01_Gp_C_13; S08_Gp_C_01; S08_Gp_C_15; S08_Gp_C_07; S12_Gp_C_01; S12_Gp_C_10; S08_Gp_C_13; S01_Gp_C_11; S01_Gp_C_12; S12_Gp_C_12; S01_Gp_C_02; S08_Gp_C_05; S07_Gp_C_02; S08_Gp_C_04; S12_Gp_C_07; S07_Gp_C_01; S07_Gp_C_…
	2	KT075255	18	S11_Gp_C_13; S11_Gp_C_10_Cf_fossarum; S11_Gp_C_04_Cf_fossarum; S11_Gp_C_05; S11_Gp_C_14; S11_Gp_C_09_Cf_fossarum; S11_Gp_C_04; S11_Gp_C_07; S11_Gp_C_13_Cf_fossarum; S11_Gp_C_07_Cf_fossarum; S11_Gp_C_11_Cf_fossarum; S11_Gp_C_12_Cf_fossarum; S11_Gp_C_06_Cf_fossarum; S11_Gp_C_01; S11_Gp_C_02; S11_Gp_C_12; S11_Gp_C_03; S11_Gp_C_10
	3	KT075254	14	S06_Gp_C_02; S06_Gp_C_04; S06_Gp_C_01; S06_Gp_C_03; S06_Gp_C_11; S06_Gp_C_06; S06_Gp_C_08; S06_Gp_C_10; S06_Gp_C_15; S06_Gp_C_09; S06_Gp_C_07; S06_Gp_C_12; S06_Gp_C_13; S06_Gp_C_14
	4	KT075253	12	S04_Gp_C_09; S04_Gp_C_10; S01_Gp_C_04; S07_Gp_C_12; S07_Gp_C_04; S07_Gp_C_09; S07_Gp_C_13; S01_Gp_C_05; S07_Gp_C_11; S08_Gp_C_12; S08_Gp_C_09; S07_Gp_C_07
	5	KT075252	8	S11_Gp_C_06; S11_Gp_C_11; S11_Gp_C_05_Cf_fossarum; S11_Gp_C_14_Cf_fossarum; S11_Gp_C_15_Cf_fossarum; S11_Gp_C_08; S11_Gp_C_03_Cf_fossarum; S11_Gp_C_02_Cf_fossarum
	6	KT075251	6	S07_Gp_C_08; S07_Gp_C_15; S07_Gp_C_14; S08_Gp_C_06; S08_Gp_C_14; S07_Gp_C_06
	7	KT075250	4	S12_Gp_C_15; S11_Gp_C_01_Cf_fossarum; S12_Gp_C_02; S12_Gp_C_09
	8	KT075249	3	S12_Gp_C_11; S12_Gp_C_04; S12_Gp_C_06
	9	KT075248	2	S11_Gp_C_08_Cf_fossarum; S11_Gp_C_15
	10	KT075247	2	S12_Gp_C_03; S12_Gp_C_13
	11	KT075246	2	S04_Gp_C_01; S05_Gp_C_03
	12	KT075245	2	S05_Gp_C_05; S05_Gp_C_13
	13	KT075244	2	S01_Gp_C_10; S01_Gp_C_15
	14	KT075243	1	S08_Gp_C_03
	15	KT075242	1	S04_Gp_C_07
	16	KT075241	1	S06_Gp_C_05
	17	KT075240	1	S07_Gp_C_03
	18	KT075239	1	S11_Gp_C_09
	19	KT075238	1	S01_Gp_C_03
	20	KT075237	1	S04_Gp_C_08
	21	KT075236	1	S04_Gp_C_05
	22	KT075235	1	S01_Gp_C_09
G. pulex clade D	1	KT075234	1	S09_Gp_D_01
	2	KT075233	1	S09_Gp_D_02
	3	KT075232	1	S09_Gp_D_03
G. pulex clade E	1	KT075231	27	S10_Gp_E_09; S10_Gp_E_06; S03_Gp_E_13; S03_Gp_E_02; S10_Gp_E_07; S03_Gp_E_07; S05_Gp_E_08; S05_Gp_E_09; S05_Gp_E_01; S03_Gp_E_03; S05_Gp_E_06; S05_Gp_E_07; S04_Gp_E_11; S05_Gp_E_04; S04_Gp_E_02; S03_Gp_E_06; S03_Gp_E_08; S03_Gp_E_14; S10_Gp_E_02; S10_Gp_E_08; S03_Gp_E_12; S10_Gp_E_10; S03_Gp_E_09; S10_Gp_E_02_Cf_fossarum; S05_Gp_E_10; S05_Gp_E_02; S04_Gp_E_15
	2	KT075230	2	S10_Gp_E_03; S10_Gp_E_04
	3	KT075229	1	S10_Gp_E_01
	4	KT075228	1	S03_Gp_E_01
	5	KT075227	1	S10_Gp_E_05
	6	KT075226	1	S05_Gp_E_11
G. fossarum type B	1	KT075259	21	S03_Gf_15_Cf_pulex; S03_Gf_10_Cf_pulex; S02_Gf_10_Cf_pulex; S02_Gf_04_Cf_pulex; S02_Gf_09; S02_Gf_10; S02_Gf_12; S02_Gf_07_Cf_pulex; S02_Gf_09_Cf_pulex; S02_Gf_11_Cf_pulex; S02_Gf_12_Cf_pulex; S03_Gf_11_Cf_pulex; S02_Gf_05_Cf_pulex; S02_Gf_08_Cf_pulex; S12_Gf_05_Cf_pulex; S02_Gf_06_Cf_pulex; S10_Gf_01; S02_Gf_05; S02_Gf_11; S03_Gf_05_Cf_pulex; S02_Gf_02
	2	KT075258	1	S02_Gf_03
	3	KT075257	1	S02_Gf_04
G. roeselii	1	KT075225	24	S10_Gr_02; S13_Gr_15; S13_Gr_10; S13_Gr_12; S13_Gr_04; S13_Gr_03; S13_Gr_14; S10_Gr_02; S10_Gr_03; S10_Gr_04; S10_Gr_14; S10_Gr_05; S10_Gr_13; S10_Gr_07; S10_Gr_08; S10_Gr_09; S10_Gr_11; S10_Gr_15; S13_Gr_13; S13_Gr_11; S13_Gr_09; S10_Gr_12; S13_Gr_06; S10_Gr_06
	2	KT075224	2	S13_Gr_01; S13_Gr_07
	3	KT075223	2	S13_Gr_02; S10_Gr_10
	4	KT075222	1	S13_Gr_08
	5	KT075221	1	S13_Gr_05
D. villosus	1	KT075266	39	S10_Dv_09; S10_Dv_10; S10_Dv_07; S10_Dv_01; S10_Dv_05; S15_Dv_02; S10_Dv_04; S10_Dv_02; S13_Dv_12; S11_Dv_05; S13_Dv_01; S16_Dv_14; S16_Dv_13; S16_Dv_15; S14_Dv_01; S16_Dv_04; S13_Dv_02; S16_Dv_09; S16_Dv_02; S15_Dv_03; S10_Dv_12; S10_Dv_06; S16_Dv_07; S16_Dv_06; S16_Dv_11; S14_Dv_06; S16_Dv_01; S14_Dv_09; S14_Dv_08; S14_Dv_07; S10_Dv_08; S14_Dv_02; S10_Dv_11; S14_Dv_03; S14_Dv_05; S14_Dv_04; S13…
	2	KT075265	2	S11_Dv_09; S16_Dv_10
	3	KT075264	1	S16_Dv_08
D. haemobaphes	1	KT075268	11	S13_Dh_11; S13_Dh_15; S13_Dh_08; S13_Dh_06; S13_Dh_05; S13_Dh_10; S13_Dh_03; S13_Dh_13; S13_Dh_07; S13_Dh_09; S13_Dh_14
	2	KT075267	10	S11_Dh_08; S16_Dh_05; S11_Dh_10; S11_Dh_01; S11_Dh_06; S16_Dh_07; S11_Dh_07; S11_Dh_03; S11_Dh_02; S11_Dh_04
G. tigrinus	1	KT075220	20	S16_Gt_01; S17_Gt_05; S17_Gt_15; S17_Gt_14; S17_Gt_02; S16_Gt_09; S16_Gt_14; S16_Gt_13; S16_Gt_12; S12_Gt_02; S16_Gt_10; S17_Gt_01; S16_Gt_06; S17_Gt_11; S17_Gt_07; S17_Gt_04; S17_Gt_06; S17_Gt_03; S17_Gt_08; S17_Gt_09
	2	KT075219	4	S16_Gt_04; S12_Gt_01; S16_Gt_02; S16_Gt_08
	3	KT075218	2	S16_Gt_05; S16_Gt_11
	4	KT075217	2	S16_Gt_03; S17_Gt_10
	5	KT075216	1	S17_Gt_12
	6	KT075215	1	S17_Gt_13
E. berilloni	1	KT075263	13	S09_Eb_08; S09_Eb_02; S09_Eb_11; S09_Eb_10; S09_Eb_05; S09_Eb_06; S09_Eb_13; S09_Eb_07; S09_Eb_09; S09_Eb_04; S09_Eb_03; S09_Eb_12; S09_Eb_14
	2	KT075262	1	S09_Eb_01
	3	KT075261	1	S09_Eb_15
E. trichiatus	1	KT075260	5	S15_Et_04; S15_Et_01; S15_Et_02; S15_Et_03; S15_Et_05
