# Supplementary material for: Invaders, natives and their enemies: distribution patterns of amphipods and their microsporidian parasites in the Ruhr Metropolis, Germany
Source: Parasit Vectors. 2015 Aug 13;8:419. doi: 10.1186/s13071-015-1036-6 (PMC4534018; doi:10.1186/s13071-015-1036-6)
Supplement: Additional file 4: — Haplotypes of microsporidian isolates and accession numbers. (XLSX 12 kb) [file 13071_2015_1036_MOESM4_ESM.xlsx]

## Sheet: Tabelle1
Additional file 4. Haplotypes of Microsporidian isolates and accession numbers.
Microsporidian isolate	Haplotype	Individuals*	GenBank accession no.**
C. dikerogammari	1	S16_Dh_5	KR871370
	1	S10_Dv_2
D. duebenum/muelleri complex	1	S13_Gr_1	KR871355
	1	S02_Gf_B_5
	1	S02_Gf_B_6
	1	S02_Gf_B_7
	1	S02_Gf_B_8
	1	S02_Gf_B_10
	1	S02_Gf_B_12
	1	S12_Gf_B_5
	2	S05_Gp_E_6	KR871356
	2	S10_Gp_E_7
	2	S13_Gr_5
	3	S13_Gr_7	KR871357
	3	S09_Eb_9
	3	S09_Eb_10
	3	S09_Eb_12
	4	S09_Eb_4	KR871358
	4	S13_Gr_12
	5	S13_Gr_13
	5	S11_Gp_C_10	KR871359
	6	S10_Gr_9	KR871360
	6	S13_Gr_14
	7	S13_Gr_15	KR871361
	7	S04_Gp_C_3
	8	S13_Dh_8	KR871362
	9	S11_Gp_C_7	KR871363
	9	S11_Gp_C_13
D. berillonum	1	S15_Et_1	KR871364
	1	S15_Et_2
	1	S15_Et_4
	2	S15_Et_3	KR871365
	2	S15_Et_5
	2	S13_Dh_3
	2	S13_Dh_14
Microsporidium sp. G	1	S11_Dh_3	KR871366
	1	S11_Dh_10
	1	S13_Dh_6
	2	S10_Gr_10	KR871367
	2	S10_Gr_12
	3	S10_Gp_E_3	KR871368
	4	S13_Dh_7	KR871369
	4	S13_Dh_11
Microsporidium sp. I	1	S3_Gp_E_6	KR871371
	1	S8_Gp_C_13
	1	S8_Gp_C_15
	1	S7_Gp_C_3
	1	S7_Gp_C_9
	1	S7_Gp_C_10
Micrsosporidium sp. RR1	1	S04_Gp_C_4	KR871372
	1	S04_Gp_E_11
	1	S01_Gp_C_1
	1	S10_Gr_3
Micrsosporidium sp. RR2	1	S12_Gp_C_3	KR871373
	1	S12_Gp_C_11
	1	S02_Gf_B_7
	1	S03_Gp_E_13
Microsporidium sp. BPAR3	1	S16_Gt_1	KR871374
	1	S16_Gt_14
Microsporidium sp. 505	1	S05_Gp_C_13	KR871375
	1	S05_Gp_C_14
	1	S05_Gp_C_15
	2	S05_Gp_C_12	KR871376
	2	S07_Gp_C_15
	2	S04_Gp_C_5
	2	S01_Gp_C_14
	3	S04_Gp_E_15	KR871377
	4	S01_Gp_C_13	KR871378
	5	S10_Gr_11	KR871379
Microsporidium sp. 515	1	S11_Gp_C_3	KR871354
	1	S04_Gp_E_15
*S: site number (see additional file 1); Gp: Gammarus pulex; C or E show respective lineage; Gf_B: G. fossarum lineage B; Gr: G. roeselii; Gt: G. tigrinus; Dh: Dikerogammarus haemobaphes; Dv: D. villosus; Et: Echinogammarus trichiatus; Eb: E. berillonum; the last number indicates the individual amphipod. ** Only one sequence per haplotype was deposited in GenBank
